# Supplementary material for: Use and Evaluation of a pES213-Derived Plasmid for the Constitutive Expression of gfp Protein in Pathogenic Vibrios: a Tagging Tool for In Vitro Studies
Source: Microbiol Spectr. 2022 Dec 12;11(1):e02490-22. doi: 10.1128/spectrum.02490-22 (PMC9927583; doi:10.1128/spectrum.02490-22)
Supplement: Supplemental file 2 — Supplemental material. Download spectrum.02490-22-s0002.xlsx, XLSX file, 0.02 MB [file spectrum.02490-22-s0002.xlsx]

## Sheet: Media Retention
species_name	measurement_time	cfus_no_antibiotics	no_antibiotics_flourescent_cfu_count	no_antibiotics_nonflourescent_cfu_count
V. alginolytius	T0	13	13	0
V.coralliilyticus	T0	80	80	0
V. alginolytius	T24	33	33	0
V. alginolytius	T24	39	39	0
V.coralliilyticus	T24	65	62	3
V.coralliilyticus	T24	74	65	9
V. alginolytius	T48	99	98	1
V. alginolytius	T48	78	78	0
V.coralliilyticus	T48	75	70	5
V.coralliilyticus	T48	104	98	6
V. alginolytius	T72	53	53	0
V. alginolytius	T72	39	39	0
V.coralliilyticus	T72	94	86	8
V.coralliilyticus	T72	107	93	14
V. alginolytius	T96	20	20	0
V. alginolytius	T96	29	29	0
V.coralliilyticus	T96	38	33	5
V.coralliilyticus	T96	42	39	3
V. alginolytius	T120	28	27	1
V. alginolytius	T120	23	23	0
V.coralliilyticus	T120	11	8	4
V.coralliilyticus	T120	10	7	3
V. vulnificus	T0	50	50	0
V. parahaemolyticus	T0	59	59	0
V. vulnificus	T24	101	100	1
V. vulnificus	T24	95	94	1
V. parahaemolyticus	T24	77	76	1
V. parahaemolyticus	T24	51	51	0
V. vulnificus	T48	106	103	3
V. vulnificus	T48	122	110	12
V. parahaemolyticus	T48	126	123	3
V. parahaemolyticus	T48	34	34	4
V. vulnificus	T72	59	51	8
V. vulnificus	T72	42	39	3
V. parahaemolyticus	T72	58	49	9
V. parahaemolyticus	T72	69	68	1
V. vulnificus	T96	29	26	3
V. vulnificus	T96	37	34	3
V. parahaemolyticus	T96	44	41	3
V. parahaemolyticus	T96	62	60	2
V. vulnificus	T120	280	270	10
V. vulnificus	T120	46	35	11
V. parahaemolyticus	T120	134	132	2
V. parahaemolyticus	T120	12	9	3
V. harveyi	T0	31	31	0
V. campbellii	T0	24	24	0
V. anguillarum	T0	43	43	0
V. harveyi	T24	73	62	11
V. harveyi	T24	63	51	12
V. campbellii	T24	22	22	0
V. campbellii	T24	22	22	0
V. anguillarum	T24	37	32	5
V. anguillarum	T24	40	37	3
V. harveyi	T48	58	45	13
V. harveyi	T48	55	45	10
V. campbellii	T48	129	124	5
V. campbellii	T48	61	60	1
V. anguillarum	T48	24	17	7
V. anguillarum	T48	30	28	2
V. harveyi	T72	55	34	21
V. harveyi	T72	76	51	25
V. campbellii	T72	22	22	0
V. campbellii	T72	11	11	0
V. anguillarum	T72	124	122	2
V. anguillarum	T72	165	163	2
V. harveyi	T96	196	139	57
V. harveyi	T96	192	129	63
V. campbellii	T96	60	59	1
V. campbellii	T96	29	25	4
V. anguillarum	T96	273	271	2
V. anguillarum	T96	326	325	1
V. harveyi	T120	173	114	59
V. harveyi	T120	177	106	71
V. campbellii	T120	64	62	2
V. campbellii	T120	38	38	0
V. anguillarum	T120	126	125	1
V. anguillarum	T120	203	202	1
V.cholerae	T0	58	58	0
V.cholerae	T24	35	27	8
V.cholerae	T24	48	43	5
V.cholerae	T48	53	20	33
V.cholerae	T48	61	22	39
V.cholerae	T72	21	7	14
V.cholerae	T72	23	5	18
V.cholerae	T96	50	7	43
V.cholerae	T96	60	7	53
V.cholerae	T120	68	7	61
V.cholerae	T120	42	5	38
V.medi	T0	55	55	0
V. pelagia	T0	64	64	0
V. splendid	T0	42	42	0
P. damsel	T0	21	21	0
V.medi	T24	8	8	0
V.medi	T24	2	2	0
V. pelagia	T24	22	22	0
V. pelagia	T24	36	36	0
V. splendid	T24	10	10	0
V. splendid	T24	19	19	0
P. damsel	T24	24	24	0
P. damsel	T24	33	33	0
V.medi	T48	72	68	4
V.medi	T48	68	67	1
V. pelagia	T48	32	32	0
V. pelagia	T48	9	9	0
V. splendid	T48	43	40	3
V. splendid	T48	34	33	1
P. damsel	T48	42	42	0
P. damsel	T48	35	35	0
V.medi	T72	4	3	1
V.medi	T72	7	5	2
V. pelagia	T72	12	12	0
V. pelagia	T72	5	5	0
V. splendid	T72	82	78	4
V. splendid	T72	111	109	2
P. damsel	T72	33	33	0
P. damsel	T72	202	201	1
V.medi	T96	9	6	3
V.medi	T96	17	14	3
V. pelagia	T96	97	96	1
V. pelagia	T96	11	10	1
V. splendid	T96	147	135	12
V. splendid	T96	120	116	4
P. damsel	T96	25	25	0
P. damsel	T96	49	49	0
V.medi	T120	48	42	6
V.medi	T120	40	37	3
V. pelagia	T120	28	26	2
V. pelagia	T120	17	14	3
V. splendid	T120	80	70	10
V. splendid	T120	78	70	8
P. damsel	T120	198	192	6
P. damsel	T120	35	33	2

## Sheet: ASW Retention
species	time	total_cfus	non_cfus	replicate
v_splendid	T0	311	0	1
v_splendid	T0	325	0	2
v_medi	T0	257	0	1
v_medi	T0	217	0	2
v_para	T0	312	0	1
v_para	T0	278	0	2
v_ang	T0	76	0	1
v_ang	T0	80	0	2
v_coral	T0	34	0	1
v_coral	T0	48	0	2
p_dam	T0	233	0	1
p_dam	T0	250	0	2
v_alg	T0	47	0	1
v_alg	T0	80	1	2
v_cholerae	T0	81	2	1
v_cholerae	T0	62	1	2
v_harv	T0	38	1	1
v_harv	T0	35	0	2
v_camp	T0	106	0	1
v_camp	T0	88	0	2
v_vul	T0	123	1	1
v_vul	T0	141	0	2
v_pelagia	T0	52	0	1
v_pelagia	T0	33	0	2
v_splendid	T24	4	0	1
v_splendid	T24	3	0	2
v_medi	T24	43	0	1
v_medi	T24	31	0	2
v_para	T24	118	0	1
v_para	T24	134	0	2
v_ang	T24	21	0	1
v_ang	T24	27	0	2
v_coral	T24	188	2	1
v_coral	T24	134	1	2
p_dam	T24	49	2	1
p_dam	T24	35	0	2
v_alg	T24	69	0	1
v_alg	T24	62	0	2
v_cholerae	T24	259	11	1
v_cholerae	T24	307	37	2
v_harv	T24	10	1	1
v_harv	T24	13	1	2
v_camp	T24	36	0	1
v_camp	T24	21	0	2
v_vul	T24	19	1	1
v_vul	T24	30	2	2
v_pelagia	T24
v_pelagia	T24
v_splendid	T48			1
v_splendid	T48			2
v_medi	T48	124	2	1
v_medi	T48	114	2	2
v_para	T48	98	0	1
v_para	T48	126	0	2
v_ang	T48	31	0	1
v_ang	T48	81	0	2
v_coral	T48	102	2	1
v_coral	T48	111	6	2
p_dam	T48	196	3	1
p_dam	T48	73	5	2
v_alg	T48	33	0	1
v_alg	T48	37	0	2
v_cholerae	T48	37	4	1
v_cholerae	T48	95	9	2
v_harv	T48	83	3	1
v_harv	T48	44	0	2
v_camp	T48	70	0	1
v_camp	T48	79	0	2
v_vul	T48	21	2	1
v_vul	T48	17	5	2
v_pelagia	T48
v_pelagia	T48

## Sheet: Subculture Retention
species	non_gfp_time_0	non_gfp_time_1	non_gfp_time_2	non_gfp_time_3
alginolyticus	0	0	1	10
mediterraneai	0	0	0	4
parahaemolyticus	0	0	0	0
harveyi	0	4	2	4
campbellii	0	2	1	5
vulnificus	0	0	5	4
anguillarum	0	0	2	3
coralliilyticus	0	0	1	0
damselae	4	8	7	7
cholerae	0	5	4	3
splendidus	0	1	0	0
pelagius	0	5	2	3
